# Supplementary material for: Droplet Digital PCR or Real-Time PCR as a Method for Quantifying SARS-CoV-2 RNA in Plasma—Is There a Difference?
Source: Viruses. 2025 May 28;17(6):772. doi: 10.3390/v17060772 (PMC12197608; doi:10.3390/v17060772)
Supplement: Supplementary file 1 [file viruses-17-00772-s001.zip]

Archive with 1 entries (1 files):
- viruses-3585182-supplementary.xlsx
