# Supplementary material for: Droplet Digital PCR or Real-Time PCR as a Method for Quantifying SARS-CoV-2 RNA in Plasma—Is There a Difference?
Source: Viruses. 2025 May 28;17(6):772. doi: 10.3390/v17060772 (PMC12197608; doi:10.3390/v17060772)
Supplement: Supplementary file 1 [file viruses-17-00772-s001.zip › viruses-3585182-supplementary.xlsx]

## Sheet: Sheet1
Sample number	copies_mL ddPCR	copies_mL qPCR
1	0	0
2	0	0
3	0	0
4	1026.67	0
5	0	0
6	880	82.1
7	1026.67	0
8	880	0
9	0	0
10	880	0
11	0	0
12	0	0
13	0	0
14	0	0
15	0	0
16	0	0
17	0	0
18	0	0
19	0	0
20	0	0
21	0	0
22	0	88.7
23	0	0
24	0	0
25	0	0
26	5703.7	0
27	0	119.4
28	0	0
29	0	0
30	0	0
31	0	0
32	1140.74	42.6
33	0	0
34	692.593	107.4
35	0	0
36	570.37	0
37	490247	0
38	219185	119.5
39	570.37	0
40	0	1067.1
41	2553.09	334.6
42	0	151.9
43	611.111	422.9
44	2444.44	0
45	0	0
46	977.778	216.5
47	0	0
48	570.37	0
49	950.617	370
50	0	0
51	0	277.9
52	0	227.5
53	0	0
54	651.852	0
55	0	212.9
56	0	0
57	923.457	871.8
58	0	0
59	0	0
60	0	326.6
61	1711.11	625.7
62	488.889	0
63	488.889	268.5
64	488.889	0
65	488.889	564.6
66	0	0
67	543.21	391.8
68	0	0
69	570.37	0
70	0	338.1
71	814.815	740
72	0	0
73	0	0
74	0	0
75	0	389.6
76	0	0
77	651.852	0
78	0	0
79	0	0
80	0	0
81	0	984.2
82	0	0
83	488.889	0
84	706.173	58.9
85	1059.26	0
86	0	640.3
87	1059.26	0
88	0	0
89	3177.78	0
90	0	0
91	0	1865.3
92	0	0
93	0	0
94	0	355.7
95	0	0
96	733.333	1367.2
97	0	0
98	814.815	875.8
99	2009.88	2134.1
100	624.691	0
101	0	0
102	0	0
103	570.37	680.7
104	0	0
105	0	0
106	733.333	330.7
107	6355.56	354
108	733.333	494.7
109	0	331.6
110	488.889	0
111	570.37	239.7
112	0	0
113	0	0
114	0	0
115	570.37	0
116	570.37	375.3
117	14259.3	13940.2
118	0	0
119	529.63	730.1
120	0	0
121	0	328.2
122	0	0
123	0	0
124	733.333	686.4
125	0	0
126	488.889	304.4
127	1425.93	1629.4
128	488.889	0
